# Supplementary material for: The Urokinase Receptor (uPAR) Facilitates Clearance of Borrelia burgdorferi
Source: PLoS Pathog. 2009 May 22;5(5):e1000447. doi: 10.1371/journal.ppat.1000447 (PMC2678258; doi:10.1371/journal.ppat.1000447)
Supplement: Figure S3 — Confocal microscopy of B. burgdorferi phagocytosis. (A and B) Confocal microscopy confirmed that B. burgdorferi in in vitro phagocytosis assays were localized intracellularly. Cells incubated with CFSE-labeled B. burgdorferi were subjected to confocal microscopy. Nuclei of cells were stained with DAPI. In Panel (A) we depicted the widest transversal section of a segmented nucleus of a granulocyte stained with DAPI and a CFSE-labeled B. burgdorferi spirochete. Superimposing the brightfield image confirms the bacterium is localized intracellularly. Panel (B) shows another granulocyte and B. burgdorferi from different view points (left panel) and a stack movie (right panel) further verifying that we are assessing internalized bacteria in the in vitro phagocytosis assays. Note: The Figure S3 Powerpoint file should be saved in the same folder as the AVI file in order view the figure correctly. In addition, open the Powerpoint file in slideshow format. (0.80 MB ZIP) [file ppat.1000447.s003.zip]

Archive with 2 entries (2 files):
- Suppl Fig 3.ppt
- scan2.avi
